# Supplementary material for: Genome-Wide Identification and Characterization of Isoflavone Synthase (IFS) Gene Family, and Analysis of GgARF4-GgIFS9 Regulatory Module in Glycyrrhiza glabra
Source: Int J Mol Sci. 2025 Oct 27;26(21):10435. doi: 10.3390/ijms262110435 (PMC12608901; doi:10.3390/ijms262110435)
Supplement: Supplementary file 1 [file ijms-26-10435-s001.zip]

Archive with 1 entries (1 files):
- ijms-3904395-supplementary.pdf
